# Supplementary material for: Global estimates of service coverage for severe mental disorders: findings from the WHO Mental Health Atlas 2017
Source: Glob Ment Health (Camb). 2021 Jul 21;8:e27. doi: 10.1017/gmh.2021.19 (PMC8320004; doi:10.1017/gmh.2021.19)
Supplement: Supplementary file 1 [file gmhsup.zip]

Archive with 3 entries (3 files):
- S2054425121000194sup001.docx
- S2054425121000194sup002.docx
- S2054425121000194sup003.docx
